# Supplementary material for: Carnosic Acid and Carnosol Display Antioxidant and Anti-Prion Properties in In Vitro and Cell-Free Models of Prion Diseases
Source: Antioxidants (Basel). 2022 Apr 6;11(4):726. doi: 10.3390/antiox11040726 (PMC9027925; doi:10.3390/antiox11040726)
Supplement: Supplementary file 1 [file antioxidants-11-00726-s001.zip]

Archive with 1 entries (1 files):
- antioxidants-1641047-Supplementary.pdf
